# Supplementary material for: Analysis of the Tomato mTERF Gene Family and Study of the Stress Resistance Function of SLmTERF-13
Source: Plants (Basel). 2023 Aug 3;12(15):2862. doi: 10.3390/plants12152862 (PMC10421145; doi:10.3390/plants12152862)
Supplement: Supplementary file 1 [file plants-12-02862-s001.zip]

Archive with 1 entries (1 files):
- plants-2520858-supplementary.pdf
